# Supplementary material for: Understanding the influence of plant genetic factors on rhizosphere microbiome assembly in Panax notoginseng
Source: Front Microbiol. 2024 Dec 16;15:1479580. doi: 10.3389/fmicb.2024.1479580 (PMC11683141; doi:10.3389/fmicb.2024.1479580)
Supplement: Supplementary file 1 [file Table_1.csv]

Table S1 KEGG enrichment analysis of K-means clusters
pathway	GeneRatio	BgRatio	p.adjust	Count	Enrichment.Score	cluster
00072(Synthesis and degradation of ketone bodies)	5/748	11/27954	1.64E-05	5	16.99	1
00591(Linoleic acid metabolism)	4/748	11/27954	0.000306934	4	13.59	1
00590(Arachidonic acid metabolism)	4/748	13/27954	0.000566389	4	11.5	1
00730(Thiamine metabolism)	4/748	13/27954	0.000566389	4	11.5	1
03040(Spliceosome)	45/748	154/27954	5.53E-32	45	10.92	1
03015(mRNA surveillance pathway)	33/748	123/27954	2.11E-22	33	10.03	1
04130(SNARE interactions in vesicular transport)	8/748	31/27954	4.54E-06	8	9.64	1
00280(Valine, leucine and isoleucine degradation)	18/748	70/27954	4.34E-12	18	9.61	1
00350(Tyrosine metabolism)	9/748	36/27954	1.40E-06	9	9.34	1
00640(Propanoate metabolism)	13/748	53/27954	6.51E-09	13	9.17	1
00900(Terpenoid backbone biosynthesis)	9/748	37/27954	1.74E-06	9	9.09	1
00051(Fructose and mannose metabolism)	13/748	55/27954	9.79E-09	13	8.83	1
00561(Glycerolipid metabolism)	18/748	77/27954	1.93E-11	18	8.74	1
00360(Phenylalanine metabolism)	7/748	30/27954	3.22E-05	7	8.72	1
04070(Phosphatidylinositol signaling system)	17/748	73/27954	6.88E-11	17	8.7	1
03022(Basal transcription factors)	11/748	48/27954	2.19E-07	11	8.56	1
00562(Inositol phosphate metabolism)	16/748	73/27954	6.39E-10	16	8.19	1
04933(AGE-RAGE signaling pathway in diabetic complications)	6/748	28/27954	0.000194347	6	8.01	1
00940(Phenylpropanoid biosynthesis)	7/748	33/27954	5.67E-05	7	7.93	1
03020(RNA polymerase)	7/748	33/27954	5.67E-05	7	7.93	1
00071(Fatty acid degradation)	16/748	76/27954	1.12E-09	16	7.87	1
00563(Glycosylphosphatidylinositol(GPI)-anchor biosynthesis)	4/748	19/27954	0.002316023	4	7.87	1
00380(Tryptophan metabolism)	5/748	24/27954	0.000699042	5	7.79	1
04712(Circadian rhythm - plant)	7/748	34/27954	6.81E-05	7	7.69	1
04136(Autophagy - other eukaryotes)	11/748	54/27954	6.97E-07	11	7.61	1
03013(RNA transport)	41/748	202/27954	1.28E-22	41	7.59	1
04144(Endocytosis)	35/748	180/27954	6.67E-19	35	7.27	1
00920(Sulfur metabolism)	6/748	32/27954	0.000359849	6	7.01	1
00450(Selenocompound metabolism)	4/748	22/27954	0.003975287	4	6.79	1
00565(Ether lipid metabolism)	5/748	28/27954	0.001346676	5	6.67	1
00410(beta-Alanine metabolism)	9/748	51/27954	2.17E-05	9	6.59	1
00240(Pyrimidine metabolism)	20/748	114/27954	2.32E-10	20	6.56	1
00564(Glycerophospholipid metabolism)	16/748	92/27954	1.50E-08	16	6.5	1
00670(One carbon pool by folate)	4/748	24/27954	0.005451511	4	6.23	1
00950(Isoquinoline alkaloid biosynthesis)	3/748	18/27954	0.016343783	3	6.23	1
00514(Other types of O-glycan biosynthesis)	2/748	12/27954	0.049755561	2	6.23	1
00010(Glycolysis / Gluconeogenesis)	24/748	145/27954	1.40E-11	24	6.19	1
00592(alpha-Linolenic acid metabolism)	7/748	43/27954	0.000288636	7	6.08	1
00230(Purine metabolism)	27/748	168/27954	1.56E-12	27	6.01	1
00053(Ascorbate and aldarate metabolism)	7/748	45/27954	0.000359849	7	5.81	1
00260(Glycine, serine and threonine metabolism)	11/748	71/27954	1.05E-05	11	5.79	1
00960(Tropane, piperidine and pyridine alkaloid biosynthesis)	3/748	20/27954	0.021355359	3	5.61	1
03440(Homologous recombination)	8/748	54/27954	0.000205795	8	5.54	1
00760(Nicotinate and nicotinamide metabolism)	4/748	27/27954	0.008160883	4	5.54	1
03018(RNA degradation)	21/748	142/27954	1.63E-09	21	5.53	1
04120(Ubiquitin mediated proteolysis)	20/748	137/27954	5.17E-09	20	5.46	1
00030(Pentose phosphate pathway)	9/748	64/27954	0.000120304	9	5.26	1
00250(Alanine, aspartate and glutamate metabolism)	8/748	57/27954	0.000288636	8	5.25	1
00330(Arginine and proline metabolism)	8/748	57/27954	0.000288636	8	5.25	1
00020(Citrate cycle (TCA cycle))	12/748	86/27954	1.05E-05	12	5.21	1
04145(Phagosome)	12/748	86/27954	1.05E-05	12	5.21	1
00630(Glyoxylate and dicarboxylate metabolism)	12/748	87/27954	1.15E-05	12	5.15	1
01040(Biosynthesis of unsaturated fatty acids)	4/748	29/27954	0.010339349	4	5.15	1
00310(Lysine degradation)	7/748	51/27954	0.000723387	7	5.13	1
03008(Ribosome biogenesis in eukaryotes)	16/748	117/27954	4.67E-07	16	5.11	1
00270(Cysteine and methionine metabolism)	12/748	89/27954	1.42E-05	12	5.04	1
00906(Carotenoid biosynthesis)	4/748	30/27954	0.01151734	4	4.98	1
00061(Fatty acid biosynthesis)	8/748	62/27954	0.000469033	8	4.82	1
00480(Glutathione metabolism)	11/748	87/27954	5.54E-05	11	4.73	1
04075(Plant hormone signal transduction)	30/748	240/27954	3.10E-11	30	4.67	1
00650(Butanoate metabolism)	5/748	40/27954	0.006246943	5	4.67	1
00040(Pentose and glucuronate interconversions)	8/748	68/27954	0.000785375	8	4.4	1
00620(Pyruvate metabolism)	14/748	121/27954	1.43E-05	14	4.32	1
00340(Histidine metabolism)	3/748	26/27954	0.040551092	3	4.31	1
00910(Nitrogen metabolism)	4/748	36/27954	0.021234201	4	4.15	1
04626(Plant-pathogen interaction)	20/748	183/27954	5.34E-07	20	4.08	1
00970(Aminoacyl-tRNA biosynthesis)	10/748	92/27954	0.000359849	10	4.06	1
00220(Arginine biosynthesis)	4/748	39/27954	0.026753226	4	3.83	1
00710(Carbon fixation in photosynthetic organisms)	9/748	92/27954	0.001346676	9	3.66	1
00290(Valine, leucine and isoleucine biosynthesis)	4/748	42/27954	0.03332959	4	3.56	1
00500(Starch and sucrose metabolism)	16/748	172/27954	4.61E-05	16	3.48	1
00190(Oxidative phosphorylation)	8/748	86/27954	0.003416747	8	3.48	1
04016(MAPK signaling pathway - plant)	19/748	205/27954	1.05E-05	19	3.46	1
04141(Protein processing in endoplasmic reticulum)	32/748	349/27954	9.79E-09	32	3.43	1
03010(Ribosome)	11/748	122/27954	0.000783571	11	3.37	1
00531(Glycosaminoglycan degradation)	4/748	45/27954	0.040651637	4	3.32	1
03420(Nucleotide excision repair)	13/748	162/27954	0.000783181	13	3	1
00052(Galactose metabolism)	7/748	104/27954	0.028842666	7	2.52	1
04146(Peroxisome)	17/748	274/27954	0.002028621	17	2.32	1
03030(DNA replication)	9/748	145/27954	0.022156164	9	2.32	1
00520(Amino sugar and nucleotide sugar metabolism)	16/748	291/27954	0.008160883	16	2.05	1
00750(Vitamin B6 metabolism)	7/1036	10/27954	3.10E-08	7	18.89	2
00510(N-Glycan biosynthesis)	18/1036	34/27954	1.63E-16	18	14.28	2
03050(Proteasome)	33/1036	63/27954	1.11E-28	33	14.13	2
00950(Isoquinoline alkaloid biosynthesis)1	8/1036	18/27954	2.95E-07	8	11.99	2
00300(Lysine biosynthesis)	8/1036	19/27954	4.80E-07	8	11.36	2
00960(Tropane, piperidine and pyridine alkaloid biosynthesis)1	8/1036	20/27954	7.37E-07	8	10.79	2
00250(Alanine, aspartate and glutamate metabolism)1	22/1036	57/27954	2.12E-16	22	10.41	2
00790(Folate biosynthesis)	5/1036	14/27954	0.000174119	5	9.64	2
04712(Circadian rhythm - plant)1	12/1036	34/27954	5.58E-09	12	9.52	2
03060(Protein export)	20/1036	57/27954	3.57E-14	20	9.47	2
00360(Phenylalanine metabolism)1	10/1036	30/27954	2.05E-07	10	8.99	2
04145(Phagosome)1	28/1036	86/27954	2.66E-18	28	8.79	2
00240(Pyrimidine metabolism)1	36/1036	114/27954	1.27E-22	36	8.52	2
00330(Arginine and proline metabolism)1	18/1036	57/27954	5.58E-12	18	8.52	2
00190(Oxidative phosphorylation)1	27/1036	86/27954	3.06E-17	27	8.47	2
00220(Arginine biosynthesis)1	12/1036	39/27954	3.05E-08	12	8.3	2
00903(Limonene and pinene degradation)	3/1036	10/27954	0.006530764	3	8.09	2
03008(Ribosome biogenesis in eukaryotes)1	35/1036	117/27954	3.02E-21	35	8.07	2
00760(Nicotinate and nicotinamide metabolism)1	8/1036	27/27954	8.99E-06	8	7.99	2
00380(Tryptophan metabolism)1	7/1036	24/27954	3.57E-05	7	7.87	2
04933(AGE-RAGE signaling pathway in diabetic complications)1	8/1036	28/27954	1.14E-05	8	7.71	2
03018(RNA degradation)1	40/1036	142/27954	6.51E-23	40	7.6	2
00620(Pyruvate metabolism)1	34/1036	121/27954	8.83E-20	34	7.58	2
00350(Tyrosine metabolism)1	10/1036	36/27954	1.18E-06	10	7.5	2
00710(Carbon fixation in photosynthetic organisms)1	25/1036	92/27954	1.48E-14	25	7.33	2
00970(Aminoacyl-tRNA biosynthesis)1	25/1036	92/27954	1.48E-14	25	7.33	2
00340(Histidine metabolism)1	7/1036	26/27954	6.03E-05	7	7.26	2
00053(Ascorbate and aldarate metabolism)1	12/1036	45/27954	1.72E-07	12	7.2	2
03040(Spliceosome)1	41/1036	154/27954	1.27E-22	41	7.18	2
00564(Glycerophospholipid metabolism)1	24/1036	92/27954	1.31E-13	24	7.04	2
00270(Cysteine and methionine metabolism)1	23/1036	89/27954	5.36E-13	23	6.97	2
00051(Fructose and mannose metabolism)1	14/1036	55/27954	2.87E-08	14	6.87	2
00565(Ether lipid metabolism)1	7/1036	28/27954	9.99E-05	7	6.75	2
00670(One carbon pool by folate)1	6/1036	24/27954	0.000302191	6	6.75	2
04070(Phosphatidylinositol signaling system)1	18/1036	73/27954	4.60E-10	18	6.65	2
00230(Purine metabolism)1	41/1036	168/27954	3.50E-21	41	6.59	2
03015(mRNA surveillance pathway)1	30/1036	123/27954	7.30E-16	30	6.58	2
03013(RNA transport)1	49/1036	202/27954	1.50E-24	49	6.55	2
00780(Biotin metabolism)	4/1036	17/27954	0.004221317	4	6.35	2
04120(Ubiquitin mediated proteolysis)1	32/1036	137/27954	3.14E-16	32	6.3	2
00020(Citrate cycle (TCA cycle))1	20/1036	86/27954	1.42E-10	20	6.28	2
00261(Monobactam biosynthesis)	3/1036	13/27954	0.013800902	3	6.23	2
03022(Basal transcription factors)1	11/1036	48/27954	2.58E-06	11	6.18	2
00450(Selenocompound metabolism)1	5/1036	22/27954	0.00156246	5	6.13	2
00562(Inositol phosphate metabolism)1	16/1036	73/27954	2.72E-08	16	5.91	2
00310(Lysine degradation)1	11/1036	51/27954	4.70E-06	11	5.82	2
00061(Fatty acid biosynthesis)1	13/1036	62/27954	8.71E-07	13	5.66	2
00100(Steroid biosynthesis)	6/1036	29/27954	0.000883632	6	5.58	2
00860(Porphyrin and chlorophyll metabolism)	6/1036	29/27954	0.000883632	6	5.58	2
00052(Galactose metabolism)1	21/1036	104/27954	7.21E-10	21	5.45	2
04144(Endocytosis)1	36/1036	180/27954	6.75E-16	36	5.4	2
00071(Fatty acid degradation)1	15/1036	76/27954	2.94E-07	15	5.33	2
00400(Phenylalanine, tyrosine and tryptophan biosynthesis)	14/1036	71/27954	7.31E-07	14	5.32	2
03010(Ribosome)1	24/1036	122/27954	7.58E-11	24	5.31	2
00410(beta-Alanine metabolism)1	10/1036	51/27954	2.97E-05	10	5.29	2
00640(Propanoate metabolism)1	10/1036	53/27954	4.01E-05	10	5.09	2
00920(Sulfur metabolism)1	6/1036	32/27954	0.001489642	6	5.06	2
00010(Glycolysis / Gluconeogenesis)1	27/1036	145/27954	1.78E-11	27	5.02	2
00280(Valine, leucine and isoleucine degradation)1	13/1036	70/27954	3.53E-06	13	5.01	2
03440(Homologous recombination)1	10/1036	54/27954	4.67E-05	10	5	2
04141(Protein processing in endoplasmic reticulum)1	63/1036	349/27954	3.36E-24	63	4.87	2
00130(Ubiquinone and other terpenoid-quinone biosynthesis)	4/1036	23/27954	0.012030268	4	4.69	2
01040(Biosynthesis of unsaturated fatty acids)1	5/1036	29/27954	0.005312131	5	4.65	2
00561(Glycerolipid metabolism)1	13/1036	77/27954	9.88E-06	13	4.56	2
00500(Starch and sucrose metabolism)1	29/1036	172/27954	3.64E-11	29	4.55	2
00906(Carotenoid biosynthesis)1	5/1036	30/27954	0.006102747	5	4.5	2
00563(Glycosylphosphatidylinositol(GPI)-anchor biosynthesis)1	3/1036	19/27954	0.037386665	3	4.26	2
00030(Pentose phosphate pathway)1	10/1036	64/27954	0.000185277	10	4.22	2
00260(Glycine, serine and threonine metabolism)1	11/1036	71/27954	0.000100258	11	4.18	2
03020(RNA polymerase)1	5/1036	33/27954	0.008928921	5	4.09	2
00630(Glyoxylate and dicarboxylate metabolism)1	13/1036	87/27954	3.57E-05	13	4.03	2
00040(Pentose and glucuronate interconversions)1	10/1036	68/27954	0.000302191	10	3.97	2
02010(ABC transporters)	15/1036	103/27954	1.21E-05	15	3.93	2
00592(alpha-Linolenic acid metabolism)1	6/1036	43/27954	0.006368745	6	3.77	2
00480(Glutathione metabolism)1	12/1036	87/27954	0.000148362	12	3.72	2
00900(Terpenoid backbone biosynthesis)1	5/1036	37/27954	0.014000899	5	3.65	2
04136(Autophagy - other eukaryotes)1	7/1036	54/27954	0.005011946	7	3.5	2
04146(Peroxisome)1	35/1036	274/27954	7.21E-10	35	3.45	2
00290(Valine, leucine and isoleucine biosynthesis)1	5/1036	42/27954	0.023217697	5	3.21	2
00531(Glycosaminoglycan degradation)1	5/1036	45/27954	0.030114766	5	3	2
00770(Pantothenate and CoA biosynthesis)	5/1036	47/27954	0.035197848	5	2.87	2
03420(Nucleotide excision repair)1	17/1036	162/27954	0.000185277	17	2.83	2
00520(Amino sugar and nucleotide sugar metabolism)1	28/1036	291/27954	9.74E-06	28	2.6	2
04075(Plant hormone signal transduction)1	22/1036	240/27954	0.000160588	22	2.47	2
03030(DNA replication)1	13/1036	145/27954	0.00415392	13	2.42	2
04016(MAPK signaling pathway - plant)1	18/1036	205/27954	0.000989082	18	2.37	2
04626(Plant-pathogen interaction)1	16/1036	183/27954	0.001926357	16	2.36	2
00460(Cyanoamino acid metabolism)	10/737	22/27954	6.74E-10	10	17.24	3
00860(Porphyrin and chlorophyll metabolism)1	10/737	29/27954	1.30E-08	10	13.08	3
04130(SNARE interactions in vesicular transport)1	10/737	31/27954	2.57E-08	10	12.24	3
00563(Glycosylphosphatidylinositol(GPI)-anchor biosynthesis)2	6/737	19/27954	2.38E-05	6	11.98	3
00310(Lysine degradation)2	14/737	51/27954	3.64E-10	14	10.41	3
04136(Autophagy - other eukaryotes)2	14/737	54/27954	7.08E-10	14	9.83	3
04144(Endocytosis)2	45/737	180/27954	5.24E-29	45	9.48	3
00514(Other types of O-glycan biosynthesis)1	3/737	12/27954	0.005334528	3	9.48	3
03018(RNA degradation)2	35/737	142/27954	1.23E-22	35	9.35	3
03020(RNA polymerase)2	8/737	33/27954	7.57E-06	8	9.2	3
00780(Biotin metabolism)1	4/737	17/27954	0.001800936	4	8.92	3
00340(Histidine metabolism)2	6/737	26/27954	0.000137889	6	8.75	3
00730(Thiamine metabolism)1	3/737	13/27954	0.006393977	3	8.75	3
03022(Basal transcription factors)2	11/737	48/27954	2.05E-07	11	8.69	3
03015(mRNA surveillance pathway)2	28/737	123/27954	2.70E-17	28	8.63	3
00900(Terpenoid backbone biosynthesis)2	8/737	37/27954	1.70E-05	8	8.2	3
03040(Spliceosome)2	33/737	154/27954	2.11E-19	33	8.13	3
03008(Ribosome biogenesis in eukaryotes)2	25/737	117/27954	6.74E-15	25	8.1	3
03013(RNA transport)2	43/737	202/27954	6.73E-25	43	8.07	3
04120(Ubiquitin mediated proteolysis)2	29/737	137/27954	4.60E-17	29	8.03	3
00670(One carbon pool by folate)2	5/737	24/27954	0.000838481	5	7.9	3
00906(Carotenoid biosynthesis)2	6/737	30/27954	0.000307516	6	7.59	3
00970(Aminoacyl-tRNA biosynthesis)2	18/737	92/27954	3.25E-10	18	7.42	3
00910(Nitrogen metabolism)1	7/737	36/27954	0.000108499	7	7.38	3
03060(Protein export)1	11/737	57/27954	1.22E-06	11	7.32	3
04145(Phagosome)2	16/737	86/27954	5.76E-09	16	7.06	3
00940(Phenylpropanoid biosynthesis)1	6/737	33/27954	0.0004961	6	6.9	3
00591(Linoleic acid metabolism)1	2/737	11/27954	0.041805592	2	6.9	3
04070(Phosphatidylinositol signaling system)2	13/737	73/27954	2.84E-07	13	6.75	3
00130(Ubiquinone and other terpenoid-quinone biosynthesis)1	4/737	23/27954	0.004743866	4	6.6	3
00100(Steroid biosynthesis)1	5/737	29/27954	0.001800936	5	6.54	3
00604(Glycosphingolipid biosynthesis - ganglio series)	5/737	29/27954	0.001800936	5	6.54	3
01040(Biosynthesis of unsaturated fatty acids)2	5/737	29/27954	0.001800936	5	6.54	3
00770(Pantothenate and CoA biosynthesis)1	8/737	47/27954	8.63E-05	8	6.46	3
03440(Homologous recombination)2	9/737	54/27954	3.72E-05	9	6.32	3
00592(alpha-Linolenic acid metabolism)2	7/737	43/27954	0.000319359	7	6.17	3
03050(Proteasome)1	10/737	63/27954	2.05E-05	10	6.02	3
04712(Circadian rhythm - plant)2	5/737	34/27954	0.003500298	5	5.58	3
04933(AGE-RAGE signaling pathway in diabetic complications)2	4/737	28/27954	0.008618688	4	5.42	3
00562(Inositol phosphate metabolism)2	10/737	73/27954	6.84E-05	10	5.2	3
00061(Fatty acid biosynthesis)2	8/737	62/27954	0.000527671	8	4.89	3
00220(Arginine biosynthesis)2	5/737	39/27954	0.005383408	5	4.86	3
00190(Oxidative phosphorylation)2	11/737	86/27954	5.37E-05	11	4.85	3
00270(Cysteine and methionine metabolism)2	11/737	89/27954	7.00E-05	11	4.69	3
00240(Pyrimidine metabolism)2	14/737	114/27954	7.93E-06	14	4.66	3
00330(Arginine and proline metabolism)2	7/737	57/27954	0.001609118	7	4.66	3
00500(Starch and sucrose metabolism)2	21/737	172/27954	3.57E-08	21	4.63	3
00071(Fatty acid degradation)2	9/737	76/27954	0.000442687	9	4.49	3
00410(beta-Alanine metabolism)2	6/737	51/27954	0.003790717	6	4.46	3
00510(N-Glycan biosynthesis)1	4/737	34/27954	0.01648183	4	4.46	3
00010(Glycolysis / Gluconeogenesis)2	17/737	145/27954	1.44E-06	17	4.45	3
00640(Propanoate metabolism)2	6/737	53/27954	0.004498318	6	4.29	3
04075(Plant hormone signal transduction)2	27/737	240/27954	2.10E-09	27	4.27	3
00531(Glycosaminoglycan degradation)2	5/737	45/27954	0.009178818	5	4.21	3
00350(Tyrosine metabolism)2	4/737	36/27954	0.019814486	4	4.21	3
00760(Nicotinate and nicotinamide metabolism)2	3/737	27/27954	0.041997249	3	4.21	3
00030(Pentose phosphate pathway)2	7/737	64/27954	0.002903944	7	4.15	3
00051(Fructose and mannose metabolism)2	6/737	55/27954	0.005134274	6	4.14	3
04141(Protein processing in endoplasmic reticulum)2	38/737	349/27954	2.20E-12	38	4.13	3
00565(Ether lipid metabolism)2	3/737	28/27954	0.045267656	3	4.06	3
00250(Alanine, aspartate and glutamate metabolism)2	6/737	57/27954	0.005865151	6	3.99	3
00230(Purine metabolism)2	17/737	168/27954	9.71E-06	17	3.84	3
00260(Glycine, serine and threonine metabolism)2	7/737	71/27954	0.004498318	7	3.74	3
04016(MAPK signaling pathway - plant)2	20/737	205/27954	2.62E-06	20	3.7	3
00480(Glutathione metabolism)2	8/737	87/27954	0.003758907	8	3.49	3
00630(Glyoxylate and dicarboxylate metabolism)2	8/737	87/27954	0.003758907	8	3.49	3
00620(Pyruvate metabolism)2	11/737	121/27954	0.000852805	11	3.45	3
00561(Glycerolipid metabolism)2	7/737	77/27954	0.006352956	7	3.45	3
00053(Ascorbate and aldarate metabolism)2	4/737	45/27954	0.039936057	4	3.37	3
00564(Glycerophospholipid metabolism)2	8/737	92/27954	0.004903395	8	3.3	3
00052(Galactose metabolism)2	9/737	104/27954	0.003340131	9	3.28	3
00280(Valine, leucine and isoleucine degradation)2	6/737	70/27954	0.014573804	6	3.25	3
04626(Plant-pathogen interaction)2	15/737	183/27954	0.000305824	15	3.11	3
03010(Ribosome)2	10/737	122/27954	0.002915952	10	3.11	3
03420(Nucleotide excision repair)2	13/737	162/27954	0.000865106	13	3.04	3
02010(ABC transporters)1	8/737	103/27954	0.008618688	8	2.95	3
00040(Pentose and glucuronate interconversions)2	5/737	68/27954	0.041997249	5	2.79	3
00400(Phenylalanine, tyrosine and tryptophan biosynthesis)1	5/737	71/27954	0.048042714	5	2.67	3
00020(Citrate cycle (TCA cycle))2	6/737	86/27954	0.034899114	6	2.65	3
03430(Mismatch repair)	8/737	125/27954	0.02416936	8	2.43	3
00520(Amino sugar and nucleotide sugar metabolism)2	17/737	291/27954	0.003706364	17	2.22	3
04146(Peroxisome)2	13/737	274/27954	0.039936057	13	1.8	3
00514(Other types of O-glycan biosynthesis)2	5/690	12/27954	2.29E-05	5	16.88	4
00261(Monobactam biosynthesis)1	4/690	13/27954	0.000500644	4	12.47	4
00920(Sulfur metabolism)2	9/690	32/27954	3.03E-07	9	11.39	4
04136(Autophagy - other eukaryotes)3	15/690	54/27954	3.36E-11	15	11.25	4
00604(Glycosphingolipid biosynthesis - ganglio series)1	8/690	29/27954	1.63E-06	8	11.18	4
00531(Glycosaminoglycan degradation)3	12/690	45/27954	5.29E-09	12	10.8	4
00910(Nitrogen metabolism)2	9/690	36/27954	8.37E-07	9	10.13	4
00710(Carbon fixation in photosynthetic organisms)2	21/690	92/27954	1.79E-13	21	9.25	4
00020(Citrate cycle (TCA cycle))3	19/690	86/27954	5.21E-12	19	8.95	4
00603(Glycosphingolipid biosynthesis - globo and isoglobo series)	3/690	14/27954	0.007059967	3	8.68	4
00010(Glycolysis / Gluconeogenesis)3	29/690	145/27954	2.45E-16	29	8.1	4
00660(C5-Branched dibasic acid metabolism)	5/690	25/27954	0.000707557	5	8.1	4
00564(Glycerophospholipid metabolism)3	18/690	92/27954	1.24E-10	18	7.93	4
04130(SNARE interactions in vesicular transport)2	6/690	31/27954	0.000234677	6	7.84	4
00900(Terpenoid backbone biosynthesis)3	7/690	37/27954	9.14E-05	7	7.66	4
00592(alpha-Linolenic acid metabolism)3	8/690	43/27954	3.08E-05	8	7.54	4
00480(Glutathione metabolism)3	16/690	87/27954	3.38E-09	16	7.45	4
04120(Ubiquitin mediated proteolysis)3	25/690	137/27954	1.71E-13	25	7.39	4
00565(Ether lipid metabolism)3	5/690	28/27954	0.001130719	5	7.23	4
04933(AGE-RAGE signaling pathway in diabetic complications)3	5/690	28/27954	0.001130719	5	7.23	4
00310(Lysine degradation)3	9/690	51/27954	1.50E-05	9	7.15	4
00130(Ubiquinone and other terpenoid-quinone biosynthesis)2	4/690	23/27954	0.003934056	4	7.05	4
00230(Purine metabolism)3	29/690	168/27954	7.96E-15	29	6.99	4
00100(Steroid biosynthesis)2	5/690	29/27954	0.001311987	5	6.99	4
00030(Pentose phosphate pathway)3	11/690	64/27954	1.81E-06	11	6.96	4
00270(Cysteine and methionine metabolism)3	15/690	89/27954	3.11E-08	15	6.83	4
00300(Lysine biosynthesis)1	3/690	19/27954	0.015659569	3	6.4	4
00620(Pyruvate metabolism)3	19/690	121/27954	1.48E-09	19	6.36	4
00410(beta-Alanine metabolism)3	8/690	51/27954	0.000100034	8	6.35	4
00561(Glycerolipid metabolism)3	12/690	77/27954	1.72E-06	12	6.31	4
00053(Ascorbate and aldarate metabolism)3	7/690	45/27954	0.000258817	7	6.3	4
00052(Galactose metabolism)3	16/690	104/27954	3.53E-08	16	6.23	4
00940(Phenylpropanoid biosynthesis)2	5/690	33/27954	0.002280549	5	6.14	4
04145(Phagosome)3	13/690	86/27954	8.94E-07	13	6.12	4
03440(Homologous recombination)3	8/690	54/27954	0.000144415	8	6	4
04712(Circadian rhythm - plant)3	5/690	34/27954	0.002571538	5	5.96	4
00500(Starch and sucrose metabolism)3	25/690	172/27954	1.86E-11	25	5.89	4
00260(Glycine, serine and threonine metabolism)3	10/690	71/27954	3.12E-05	10	5.71	4
03008(Ribosome biogenesis in eukaryotes)3	16/690	117/27954	1.87E-07	16	5.54	4
00906(Carotenoid biosynthesis)3	4/690	30/27954	0.009317271	4	5.4	4
00970(Aminoacyl-tRNA biosynthesis)3	12/690	92/27954	1.11E-05	12	5.28	4
00190(Oxidative phosphorylation)3	11/690	86/27954	3.08E-05	11	5.18	4
03022(Basal transcription factors)3	6/690	48/27954	0.002162271	6	5.06	4
00650(Butanoate metabolism)1	5/690	40/27954	0.004847157	5	5.06	4
03013(RNA transport)3	25/690	202/27954	4.57E-10	25	5.01	4
00562(Inositol phosphate metabolism)3	9/690	73/27954	0.000191554	9	4.99	4
04070(Phosphatidylinositol signaling system)3	9/690	73/27954	0.000191554	9	4.99	4
03060(Protein export)2	7/690	57/27954	0.001066401	7	4.98	4
00290(Valine, leucine and isoleucine biosynthesis)2	5/690	42/27954	0.005824311	5	4.82	4
04144(Endocytosis)3	21/690	180/27954	3.11E-08	21	4.73	4
00630(Glyoxylate and dicarboxylate metabolism)3	10/690	87/27954	0.000151605	10	4.66	4
00760(Nicotinate and nicotinamide metabolism)3	3/690	27/27954	0.039732774	3	4.5	4
00051(Fructose and mannose metabolism)3	6/690	55/27954	0.003960236	6	4.42	4
00770(Pantothenate and CoA biosynthesis)2	5/690	47/27954	0.009199884	5	4.31	4
03015(mRNA surveillance pathway)3	13/690	123/27954	3.71E-05	13	4.28	4
04075(Plant hormone signal transduction)3	25/690	240/27954	1.26E-08	25	4.22	4
04626(Plant-pathogen interaction)3	19/690	183/27954	8.18E-07	19	4.21	4
00860(Porphyrin and chlorophyll metabolism)2	3/690	29/27954	0.047213954	3	4.19	4
00640(Propanoate metabolism)3	5/690	53/27954	0.014362032	5	3.82	4
03018(RNA degradation)3	13/690	142/27954	0.000147839	13	3.71	4
00240(Pyrimidine metabolism)3	10/690	114/27954	0.001130719	10	3.55	4
02010(ABC transporters)2	9/690	103/27954	0.00202102	9	3.54	4
00280(Valine, leucine and isoleucine degradation)3	6/690	70/27954	0.011549858	6	3.47	4
00400(Phenylalanine, tyrosine and tryptophan biosynthesis)2	6/690	71/27954	0.012174968	6	3.42	4
00061(Fatty acid biosynthesis)3	5/690	62/27954	0.026290275	5	3.27	4
03010(Ribosome)3	9/690	122/27954	0.005445211	9	2.99	4
03040(Spliceosome)3	11/690	154/27954	0.002893185	11	2.89	4
04146(Peroxisome)3	19/690	274/27954	0.000151605	19	2.81	4
00520(Amino sugar and nucleotide sugar metabolism)3	20/690	291/27954	0.000123702	20	2.78	4
03420(Nucleotide excision repair)3	11/690	162/27954	0.004022984	11	2.75	4
04016(MAPK signaling pathway - plant)3	13/690	205/27954	0.003291138	13	2.57	4
04141(Protein processing in endoplasmic reticulum)3	21/690	349/27954	0.000418681	21	2.44	4
00333(Prodigiosin biosyntheses)	7/765	12/27954	3.11E-08	7	21.32	5
03010(Ribosome)4	60/765	122/27954	1.38E-58	60	17.97	5
01040(Biosynthesis of unsaturated fatty acids)3	13/765	29/27954	1.85E-12	13	16.38	5
00590(Arachidonic acid metabolism)1	5/765	13/27954	4.18E-05	5	14.05	5
00780(Biotin metabolism)2	6/765	17/27954	1.16E-05	6	12.9	5
00061(Fatty acid biosynthesis)4	19/765	62/27954	2.98E-14	19	11.2	5
00750(Vitamin B6 metabolism)1	3/765	10/27954	0.003833508	3	10.96	5
00903(Limonene and pinene degradation)1	3/765	10/27954	0.003833508	3	10.96	5
00760(Nicotinate and nicotinamide metabolism)4	8/765	27/27954	1.41E-06	8	10.83	5
00630(Glyoxylate and dicarboxylate metabolism)4	25/765	87/27954	1.30E-17	25	10.5	5
00592(alpha-Linolenic acid metabolism)4	12/765	43/27954	4.70E-09	12	10.2	5
03020(RNA polymerase)3	9/765	33/27954	6.47E-07	9	9.97	5
00072(Synthesis and degradation of ketone bodies)1	3/765	11/27954	0.004825696	3	9.97	5
00260(Glycine, serine and threonine metabolism)4	19/765	71/27954	4.25E-13	19	9.78	5
00020(Citrate cycle (TCA cycle))4	23/765	86/27954	1.13E-15	23	9.77	5
00190(Oxidative phosphorylation)4	23/765	86/27954	1.13E-15	23	9.77	5
00330(Arginine and proline metabolism)3	14/765	57/27954	1.36E-09	14	8.98	5
00280(Valine, leucine and isoleucine degradation)4	17/765	70/27954	3.17E-11	17	8.87	5
00071(Fatty acid degradation)3	18/765	76/27954	1.37E-11	18	8.65	5
00620(Pyruvate metabolism)4	28/765	121/27954	4.60E-17	28	8.46	5
00220(Arginine biosynthesis)3	9/765	39/27954	2.68E-06	9	8.43	5
00340(Histidine metabolism)3	6/765	26/27954	0.000138967	6	8.43	5
00261(Monobactam biosynthesis)2	3/765	13/27954	0.00731084	3	8.43	5
00730(Thiamine metabolism)2	3/765	13/27954	0.00731084	3	8.43	5
00640(Propanoate metabolism)4	12/765	53/27954	5.89E-08	12	8.27	5
00350(Tyrosine metabolism)3	8/765	36/27954	1.33E-05	8	8.12	5
00561(Glycerolipid metabolism)4	17/765	77/27954	1.46E-10	17	8.07	5
00010(Glycolysis / Gluconeogenesis)4	32/765	145/27954	1.66E-18	32	8.06	5
00920(Sulfur metabolism)3	7/765	32/27954	5.21E-05	7	7.99	5
00710(Carbon fixation in photosynthetic organisms)3	19/765	92/27954	3.68E-11	19	7.55	5
00230(Purine metabolism)4	34/765	168/27954	1.66E-18	34	7.4	5
00480(Glutathione metabolism)4	17/765	87/27954	1.02E-09	17	7.14	5
03060(Protein export)3	11/765	57/27954	1.25E-06	11	7.05	5
00270(Cysteine and methionine metabolism)4	17/765	89/27954	1.34E-09	17	6.98	5
00940(Phenylpropanoid biosynthesis)3	6/765	33/27954	0.000531728	6	6.64	5
00450(Selenocompound metabolism)2	4/765	22/27954	0.004796889	4	6.64	5
00591(Linoleic acid metabolism)2	2/765	11/27954	0.045534485	2	6.64	5
00053(Ascorbate and aldarate metabolism)4	8/765	45/27954	6.54E-05	8	6.5	5
00250(Alanine, aspartate and glutamate metabolism)3	10/765	57/27954	9.36E-06	10	6.41	5
04120(Ubiquitin mediated proteolysis)4	23/765	137/27954	2.44E-11	23	6.13	5
00240(Pyrimidine metabolism)4	19/765	114/27954	1.35E-09	19	6.09	5
00380(Tryptophan metabolism)2	4/765	24/27954	0.00615169	4	6.09	5
00900(Terpenoid backbone biosynthesis)4	6/765	37/27954	0.000956094	6	5.93	5
03050(Proteasome)2	10/765	63/27954	2.08E-05	10	5.8	5
00300(Lysine biosynthesis)2	3/765	19/27954	0.019855917	3	5.77	5
00410(beta-Alanine metabolism)4	8/765	51/27954	0.000156143	8	5.73	5
00650(Butanoate metabolism)2	6/765	40/27954	0.001443702	6	5.48	5
00960(Tropane, piperidine and pyridine alkaloid biosynthesis)2	3/765	20/27954	0.02229062	3	5.48	5
00770(Pantothenate and CoA biosynthesis)3	7/765	47/27954	0.000582013	7	5.44	5
03013(RNA transport)4	30/765	202/27954	5.13E-13	30	5.43	5
00051(Fructose and mannose metabolism)4	8/765	55/27954	0.000265299	8	5.32	5
03040(Spliceosome)4	22/765	154/27954	1.31E-09	22	5.22	5
00290(Valine, leucine and isoleucine biosynthesis)3	6/765	42/27954	0.001847607	6	5.22	5
00030(Pentose phosphate pathway)4	9/765	64/27954	0.000138967	9	5.14	5
04145(Phagosome)4	12/765	86/27954	1.16E-05	12	5.1	5
04144(Endocytosis)4	25/765	180/27954	1.65E-10	25	5.08	5
00910(Nitrogen metabolism)3	5/765	36/27954	0.004825696	5	5.08	5
00860(Porphyrin and chlorophyll metabolism)3	4/765	29/27954	0.011618855	4	5.04	5
00500(Starch and sucrose metabolism)4	23/765	172/27954	1.65E-09	23	4.89	5
00906(Carotenoid biosynthesis)4	4/765	30/27954	0.012931155	4	4.87	5
00564(Glycerophospholipid metabolism)4	12/765	92/27954	2.09E-05	12	4.77	5
02010(ABC transporters)3	13/765	103/27954	1.35E-05	13	4.61	5
04146(Peroxisome)4	33/765	274/27954	1.00E-11	33	4.4	5
03018(RNA degradation)4	17/765	142/27954	1.29E-06	17	4.37	5
00510(N-Glycan biosynthesis)2	4/765	34/27954	0.019247796	4	4.3	5
00400(Phenylalanine, tyrosine and tryptophan biosynthesis)3	7/765	71/27954	0.005418548	7	3.6	5
00562(Inositol phosphate metabolism)4	7/765	73/27954	0.00615169	7	3.5	5
03008(Ribosome biogenesis in eukaryotes)4	11/765	117/27954	0.000789167	11	3.44	5
00040(Pentose and glucuronate interconversions)3	6/765	68/27954	0.0157696	6	3.22	5
00052(Galactose metabolism)4	9/765	104/27954	0.003968404	9	3.16	5
04070(Phosphatidylinositol signaling system)4	6/765	73/27954	0.020432377	6	3	5
03015(mRNA surveillance pathway)4	10/765	123/27954	0.003833508	10	2.97	5
00970(Aminoacyl-tRNA biosynthesis)4	7/765	92/27954	0.019125173	7	2.78	5
04016(MAPK signaling pathway - plant)4	13/765	205/27954	0.007020107	13	2.32	5
03030(DNA replication)2	9/765	145/27954	0.024825035	9	2.27	5
00520(Amino sugar and nucleotide sugar metabolism)4	18/765	291/27954	0.002325777	18	2.26	5
03420(Nucleotide excision repair)4	10/765	162/27954	0.019737413	10	2.26	5
04141(Protein processing in endoplasmic reticulum)4	20/765	349/27954	0.003159639	20	2.09	5
04626(Plant-pathogen interaction)4	10/765	183/27954	0.03916929	10	2	5
